# Supplementary material for: YTHDF3 modulates the progression of breast cancer cells by regulating FGF2 through m6A methylation
Source: Front Cell Dev Biol. 2024 Sep 20;12:1438515. doi: 10.3389/fcell.2024.1438515 (PMC11449838; doi:10.3389/fcell.2024.1438515)
Supplement: Supplementary file 1 [file Table3.XLSX]

## Sheet: Sheet1
qPCR primers:
YTHDF3
sense	AATGCGTATGCTGGTGTCT
antisense	CCTCTTGAGTGTCCCTTGA
FGF2
sense	AGTGTGTGCTAACCGTTACCT
antisense	ACTGCCCAGTTCGTTTCAGTG
GAPDH
sense	GGAGCGAGATCCCTCCAAAAT
antisense	GGCTGTTGTCATACTTCTCATGG
mutant primer
FGF2：
T390G-R：	GGCACTGAAACGAACGGGGCAGTATAAACTTG
T390G-F:	CAAGTTTATACTGCCCCGTTCGTTTCAGTGCC
A402T-R:	GAACTGGGCAGTATAATCTTGGATCCAAAACAG
A402T-F:	CTGTTTTGGATCCAAGATTATACTGCCCAGTTC
siRNA
siY3-1
sense	GGAGAGAAAUAGAAACAAATT
antisense	UUUGUUUCUAUUUCUCUCCTT
siY3-2
sense	CCUAUGGACAAAUGAGUAATT
antisense	UUACUCAUUUGUCCAUAGGTT
siFGF2-1
sense	ACCCUCACAUCAAGCUACAACUUCA
antisense	UGAAGUUGUAGCUUGAUGUGAGGGU
siFGF2-2
sense	ACACCAGUUGGUAUGUGGCACUGAA
antisense	UUCAGUGCCACAUACCAACUGGUGU
NC
sense	UUCUCCGAACGUGUCACGUTT
antisense	ACGUGACACGUUCGGAGAATT
shRNA
shY3-1
	CCGGGAAGTCTGTTGTGGACTATAACTCGAGTTATAGTCCACAACAGACTTCTTTTTGAATT
shY3-2
	CCGGGGATCTCAGGGACAATCAACACTCGAGTGTTGATTGTCCCTGAGATCCTTTTTGAATT
T7 full-length primers
YTHDF3
sense	TAATACGACTCACTATAGGGATGTCAGCCACTAGCGTGGA
antisense	TTATTGTTTGTTTCTATTTCTCTCCCTACGCAT
FGF2
sense	TAATACGACTCACTATAGGGATGGCAGCCGGGAGCATCA
antisense	TCAGCTCTTAGCAGACATTG
